# Supplementary material for: Epidemiology of Exertional Heat Illness in the Military: A Systematic Review of Observational Studies
Source: Int J Environ Res Public Health. 2020 Sep 25;17(19):7037. doi: 10.3390/ijerph17197037 (PMC7579124; doi:10.3390/ijerph17197037)
Supplement: Supplementary file 1 [file ijerph-17-07037-s001.zip]

Archive with 5 entries (4 files):
- ijerph-927752-Supplementary/
- ijerph-927752-Supplementary/Supplementary Table 1.docx
- ijerph-927752-Supplementary/Supplementary Table 2.docx
- ijerph-927752-Supplementary/Supplementary Table 3.docx
- ijerph-927752-Supplementary/Supplementary Table 4.docx
